# Supplementary material for: Overexpression of the WRKY transcription factor gene NtWRKY65 enhances salt tolerance in tobacco (Nicotiana tabacum)
Source: BMC Plant Biol. 2024 Apr 24;24:326. doi: 10.1186/s12870-024-04966-0 (PMC11040801; doi:10.1186/s12870-024-04966-0)
Supplement: Supplementary file 1 — Supplementary Material 1 [file 12870_2024_4966_MOESM1_ESM.xlsx]

## Sheet: Sheet1
Table S1 The cis-elements identified in the promoters of NtWRKY65
Site name	Sequence	Position	Length	Strand	Orgnism	Function
TGA-element	AACGAC	-247	6	-	Brassica oleracea	auxin-responsive element
TATA-box	TATA	-1693	4	+	Arabidopsis thaliana	core promoter element around -30 of transcription start
TATA-box	TATA	-1673	4	+	Arabidopsis thaliana	core promoter element around -30 of transcription start
TATA-box	TATA	-1642	4	+	Arabidopsis thaliana	core promoter element around -30 of transcription start
TATA-box	ccTATAAAaa	-1423	9	-	Arabidopsis thaliana	core promoter element around -30 of transcription start
TATA-box	TATA	-1295	4	+	Arabidopsis thaliana	core promoter element around -30 of transcription start
TATA-box	ATATAT	-1136	6	+	Brassica napus	core promoter element around -30 of transcription start
TATA-box	TATACA	-1121	6	-	Helianthus annuus	core promoter element around -30 of transcription start
TATA-box	TATA	-1091	4	+	Arabidopsis thaliana	core promoter element around -30 of transcription start
TATA-box	TATAA	-1077	5	-	Arabidopsis thaliana	core promoter element around -30 of transcription start
TATA-box	ATATAA	-1052	6	+	Brassica oleracea	core promoter element around -30 of transcription start
TATA-box	TATATA	-1039	6	+	Arabidopsis thaliana	core promoter element around -30 of transcription start
TATA-box	ATTATA	-698	6	+	Brassica napus	core promoter element around -30 of transcription start
TATA-box	TATA	-665	4	-	Arabidopsis thaliana	core promoter element around -30 of transcription start
TATA-box	TATACA	-625	6	-	Helianthus annuus	core promoter element around -30 of transcription start
TATA-box	TATA	-534	4	-	Arabidopsis thaliana	core promoter element around -30 of transcription start
TATA-box	TATA	-317	4	-	Arabidopsis thaliana	core promoter element around -30 of transcription start
TATA-box	ATTATA	-228	6	+	Brassica napus	core promoter element around -30 of transcription start
TATA-box	TATA	-181	4	-	Arabidopsis thaliana	core promoter element around -30 of transcription start
TATA-box	TATAAAA	-149	7	-	Pisum sativum	core promoter element around -30 of transcription start
TATA-box	TATATA	-65	6	-	Arabidopsis thaliana	core promoter element around -30 of transcription start
TATA-box	TATA	-7	4	-	Arabidopsis thaliana	core promoter element around -30 of transcription start
MYC	CATGTG	-585	6	+	Arabidopsis thaliana
MYC	CATTTG	-200	6	+	Arabidopsis thaliana
Unnamed__4	CTCC	-1462	4	-	Petroselinum hortense
Unnamed__4	CTCC	-1070	4	-	Petroselinum hortense
Unnamed__4	CTCC	-155	4	+	Petroselinum hortense
Unnamed__4	CTCC	-126	4	+	Petroselinum hortense
ATCT-motif	AATCTAATCC	-278	9	-	Pisum sativum	part of a conserved DNA module involved in light responsiveness
ATCT-motif	AATCTAATCC	-212	9	-	Pisum sativum	part of a conserved DNA module involved in light responsiveness
ARE	AAACCA	-1369	6	+	Zea mays	cis-acting regulatory element essential for the anaerobic induction
Unnamed__6	taTAAATATct	-1703	10	+	Zea mays
ABRE4	CACGTA	-1671	6	-	Zea mays
ABRE4	CACGTA	-1660	6	+	Zea mays
CAAT-box	CAAT	-1770	4	-	Nicotiana glutinosa
CAAT-box	CAAT	-1710	4	+	Nicotiana glutinosa
CAAT-box	CAAAT	-1581	5	+	Pisum sativum	common cis-acting element in promoter and enhancer regions
CAAT-box	CAAT	-1401	4	+	Nicotiana glutinosa
CAAT-box	CCAAT	-1384	5	+	Arabidopsis thaliana	common cis-acting element in promoter and enhancer regions
CAAT-box	CAAAT	-1323	5	-	Pisum sativum	common cis-acting element in promoter and enhancer regions
CAAT-box	CAAAT	-1283	5	+	Pisum sativum	common cis-acting element in promoter and enhancer regions
CAAT-box	CAAT	-1183	4	+	Nicotiana glutinosa
CAAT-box	CAAT	-1161	4	+	Nicotiana glutinosa
CAAT-box	CAAT	-1153	4	+	Nicotiana glutinosa
CAAT-box	CAAT	-1124	4	+	Nicotiana glutinosa
CAAT-box	CAAT	-944	4	+	Nicotiana glutinosa
CAAT-box	CCAAT	-848	5	-	Arabidopsis thaliana	common cis-acting element in promoter and enhancer regions
CAAT-box	CAAAT	-794	5	-	Pisum sativum	common cis-acting element in promoter and enhancer regions
CAAT-box	CAAAT	-757	5	-	Pisum sativum	common cis-acting element in promoter and enhancer regions
CAAT-box	CCAAT	-530	5	-	Arabidopsis thaliana	common cis-acting element in promoter and enhancer regions
CAAT-box	CAAT	-523	4	+	Nicotiana glutinosa
CAAT-box	CAAT	-433	4	+	Nicotiana glutinosa
CAAT-box	CAAT	-306	4	-	Nicotiana glutinosa
CAAT-box	CAAAT	-239	5	+	Pisum sativum	common cis-acting element in promoter and enhancer regions
CAAT-box	CCAAT	-222	5	-	Arabidopsis thaliana	common cis-acting element in promoter and enhancer regions
CAAT-box	CAAAT	-199	5	-	Pisum sativum	common cis-acting element in promoter and enhancer regions
CAAT-box	CAAT	-175	4	+	Nicotiana glutinosa
CAAT-box	CAAT	-15	4	+	Nicotiana glutinosa
CAAT-box	CAAT	-10	4	+	Nicotiana glutinosa
G-box	TACGTG	-1671	6	+	Arabidopsis thaliana	cis-acting regulatory element involved in light responsiveness
G-box	TACGTG	-1660	6	-	Arabidopsis thaliana	cis-acting regulatory element involved in light responsiveness
G-box	CACGTC	-190	6	+	Zea mays	cis-acting regulatory element involved in light responsiveness
ABRE3a	TACGTG	-1671	6	+	Zea mays
ABRE3a	TACGTG	-1660	6	-	Zea mays
STRE	AGGGG	-494	5	-	Arabidopsis thaliana
Myc	TCTCTTA	-982	7	+	Arabidopsis thaliana
Myc	TCTCTTA	-98	7	+	Arabidopsis thaliana
WUN-motif	AAATTACT	-24	8	+	Nicotiana glutinosa
Myb-binding site	CAACAG	-460	6	+	Nicotiana tabacum
Myb-binding site	CAACAG	-77	6	+	Nicotiana tabacum
RY-element	CATGCATG	-589	8	-	Helianthus annuus	cis-acting regulatory element involved in seed-specific regulation
W box	TTGACC	-939	6	+	Arabidopsis thaliana
AAGAA-motif	gGTAAAGAAA	-489	9	-	Avena sativa
Box 4	ATTAAT	-1750	6	+	Petroselinum crispum	part of a conserved DNA module involved in light responsiveness
Box 4	ATTAAT	-1685	6	+	Petroselinum crispum	part of a conserved DNA module involved in light responsiveness
Box 4	ATTAAT	-1394	6	+	Petroselinum crispum	part of a conserved DNA module involved in light responsiveness
ABRE	ACGTG	-1670	5	+	Arabidopsis thaliana	cis-acting element involved in the abscisic acid responsiveness
ABRE	ACGTG	-190	5	-	Arabidopsis thaliana	cis-acting element involved in the abscisic acid responsiveness
TCT-motif	TCTTAC	-1277	6	-	Arabidopsis thaliana	part of a light responsive element
LTR	CCGAAA	-1344	6	+	Hordeum vulgare	cis-acting element involved in low-temperature responsiveness
LTR	CCGAAA	-642	6	+	Hordeum vulgare	cis-acting element involved in low-temperature responsiveness
LTR	CCGAAA	-597	6	-	Hordeum vulgare	cis-acting element involved in low-temperature responsiveness
TCA-element	CCATCTTTTT	-1366	9	+	Nicotiana tabacum	cis-acting element involved in salicylic acid responsiveness
AT~TATA-box	TATATA	-1039	6	+	Arabidopsis thaliana
AT~TATA-box	TATATA	-65	6	-	Arabidopsis thaliana
TCCC-motif	TCTCCCT	-156	7	+	Spinacia oleracea	part of a light responsive element
MYB	CAACCA	-1451	6	+	Arabidopsis thaliana
MYB	CAACCA	-846	6	-	Arabidopsis thaliana
MYB	CAACAG	-460	6	+	Arabidopsis thaliana
MYB	CAACAG	-77	6	+	Arabidopsis thaliana
ATC-motif	AGTAATCT	-1471	8	+	Spinacia oleracea	part of a conserved DNA module involved in light responsiveness
