# Supplementary material for: Overexpression of the WRKY transcription factor gene NtWRKY65 enhances salt tolerance in tobacco (Nicotiana tabacum)
Source: BMC Plant Biol. 2024 Apr 24;24:326. doi: 10.1186/s12870-024-04966-0 (PMC11040801; doi:10.1186/s12870-024-04966-0)
Supplement: Supplementary file 4 — Supplementary Material 4 [file 12870_2024_4966_MOESM4_ESM.xlsx]

## Sheet: Sheet1
Table S3 GO enrichment analysis of commonly DEGs between WT-Salt vs WT-CK, OE11-Salt vs OE11-CK, OE11-CK vs WT-CK, and OE11-Salt vs WT-Salt
ID	Description	Gene_Ratio	Background_Ratio	Rich_factor	qvalue
GO:0080167	response to karrikin	3/64	26/31333	56.49	0.000986299
GO:0016998	cell wall macromolecule catabolic process	3/64	28/31333	52.45	0.000986299
GO:0006032	chitin catabolic process	3/64	48/31333	30.6	0.00337177
GO:0009409	response to cold	3/64	63/31333	23.31	0.00457597
GO:0009414	response to water deprivation	4/64	156/31333	12.55	0.00457597
GO:0009266	response to temperature stimulus	3/64	83/31333	17.7	0.00807941
GO:0010411	xyloglucan metabolic process	3/64	87/31333	16.88	0.00807941
GO:0098869	cellular oxidant detoxification	2/64	21/31333	46.63	0.00807941
GO:0042546	cell wall biogenesis	3/64	111/31333	13.23	0.013153
GO:0009415	response to water	3/64	125/31333	11.75	0.015202
GO:0005975	carbohydrate metabolic process	7/64	887/31333	3.86	0.015202
GO:0006970	response to osmotic stress	3/64	134/31333	10.96	0.0168657
GO:0009628	response to abiotic stimulus	5/64	484/31333	5.06	0.0183699
GO:0009651	response to salt stress	3/64	171/31333	8.59	0.0286181
GO:0010230	alternative respiration	1/64	3/31333	163.19	0.0313281
GO:0048544	recognition of pollen	3/64	195/31333	7.53	0.035949
GO:0009939	positive regulation of gibberellic acid mediated signaling pathway	1/64	5/31333	97.92	0.0411384
GO:0010325	raffinose family oligosaccharide biosynthetic process	1/64	5/31333	97.92	0.0411384
GO:0033528	S-methylmethionine cycle	1/64	5/31333	97.92	0.0411384
GO:0006116	NADH oxidation	1/64	6/31333	81.6	0.0468507
GO:0010025	wax biosynthetic process	1/64	7/31333	69.94	0.0496402
GO:0034724	DNA replication-independent nucleosome organization	1/64	7/31333	69.94	0.0496402
GO:0046168	glycerol-3-phosphate catabolic process	1/64	8/31333	61.2	0.0530069
GO:0010035	response to inorganic substance	3/64	262/31333	5.61	0.0530069
GO:0006072	glycerol-3-phosphate metabolic process	1/64	10/31333	48.96	0.0622172
GO:0006656	phosphatidylcholine biosynthetic process	1/64	11/31333	44.51	0.0633059
GO:0010731	protein glutathionylation	1/64	11/31333	44.51	0.0633059
GO:0042372	phylloquinone biosynthetic process	1/64	13/31333	37.66	0.0696693
GO:0001101	response to acid chemical	3/64	313/31333	4.69	0.0696693
GO:0009631	cold acclimation	1/64	17/31333	28.8	0.087525
GO:0032259	methylation	4/64	610/31333	3.21	0.0895654
GO:0006629	lipid metabolic process	3/64	363/31333	4.05	0.0918464
GO:1901700	response to oxygen-containing compound	3/64	374/31333	3.93	0.0950182
GO:0048444	floral organ morphogenesis	1/64	21/31333	23.31	0.0950182
GO:0006817	phosphate ion transport	1/64	25/31333	19.58	0.106407
GO:0010143	cutin biosynthetic process	1/64	25/31333	19.58	0.106407
GO:0046148	pigment biosynthetic process	1/64	27/31333	18.13	0.11159
GO:0008283	cell population proliferation	1/64	30/31333	16.32	0.114986
GO:0070646	protein modification by small protein removal	1/64	30/31333	16.32	0.114986
GO:0071555	cell wall organization	3/64	436/31333	3.37	0.114986
GO:0009734	auxin-activated signaling pathway	2/64	198/31333	4.95	0.116324
GO:0050896	response to stimulus	5/64	1052/31333	2.33	0.116353
GO:0019432	triglyceride biosynthetic process	1/64	33/31333	14.84	0.116657
GO:0070588	calcium ion transmembrane transport	1/64	37/31333	13.23	0.125384
GO:0006874	cellular calcium ion homeostasis	1/64	39/31333	12.55	0.125384
GO:0009086	methionine biosynthetic process	1/64	39/31333	12.55	0.125384
GO:0061408	positive regulation of transcription from RNA polymerase II promoter in response to heat stress	1/64	39/31333	12.55	0.125384
GO:0048268	clathrin coat assembly	1/64	41/31333	11.94	0.128811
GO:0043618	regulation of transcription from RNA polymerase II promoter in response to stress	1/64	45/31333	10.88	0.135494
GO:0006368	transcription elongation from RNA polymerase II promoter	1/64	47/31333	10.42	0.135494
GO:0008299	isoprenoid biosynthetic process	1/64	47/31333	10.42	0.135494
GO:0034605	cellular response to heat	1/64	47/31333	10.42	0.135494
GO:0006952	defense response	4/64	860/31333	2.28	0.141787
GO:0042744	hydrogen peroxide catabolic process	2/64	261/31333	3.75	0.141787
GO:0032968	positive regulation of transcription elongation from RNA polymerase II promoter	1/64	56/31333	8.74	0.151082
GO:0072583	clathrin-dependent endocytosis	1/64	57/31333	8.59	0.151082
GO:0071554	cell wall organization or biogenesis	1/64	61/31333	8.03	0.158221
GO:0006950	response to stress	3/64	606/31333	2.42	0.168209
GO:0042221	response to chemical	3/64	621/31333	2.37	0.174305
GO:0006468	protein phosphorylation	3/64	631/31333	2.33	0.174851
GO:0050832	defense response to fungus	1/64	73/31333	6.71	0.174851
GO:0009056	catabolic process	2/64	326/31333	3	0.177617
GO:0006749	glutathione metabolic process	1/64	89/31333	5.5	0.203194
GO:0006979	response to oxidative stress	2/64	406/31333	2.41	0.241683
GO:0032482	Rab protein signal transduction	1/64	114/31333	4.29	0.246194
GO:0016579	protein deubiquitination	1/64	133/31333	3.68	0.277724
GO:0043632	modification-dependent macromolecule catabolic process	1/64	158/31333	3.1	0.317295
GO:0044257	cellular protein catabolic process	1/64	169/31333	2.9	0.329387
GO:0019941	modification-dependent protein catabolic process	1/64	172/31333	2.85	0.329387
GO:0006869	lipid transport	1/64	174/31333	2.81	0.329387
GO:0009737	response to abscisic acid	1/64	177/31333	2.77	0.329407
GO:0044265	cellular macromolecule catabolic process	1/64	187/31333	2.62	0.331288
GO:0009755	hormone-mediated signaling pathway	1/64	188/31333	2.6	0.331288
GO:1901565	organonitrogen compound catabolic process	1/64	189/31333	2.59	0.331288
GO:0010498	proteasomal protein catabolic process	1/64	195/31333	2.51	0.331288
GO:0046777	protein autophosphorylation	1/64	196/31333	2.5	0.331288
GO:0008150	biological_process	7/64	2765/31333	1.24	0.331288
GO:0009057	macromolecule catabolic process	1/64	202/31333	2.42	0.331288
GO:0000209	protein polyubiquitination	1/64	203/31333	2.41	0.331288
GO:0006886	intracellular protein transport	2/64	620/31333	1.58	0.347963
GO:0070647	protein modification by small protein conjugation or removal	1/64	232/31333	2.11	0.359367
GO:0044248	cellular catabolic process	1/64	245/31333	2	0.367059
GO:0032446	protein modification by small protein conjugation	1/64	246/31333	1.99	0.367059
GO:1901575	organic substance catabolic process	1/64	252/31333	1.94	0.369475
GO:0009733	response to auxin	1/64	298/31333	1.64	0.413082
GO:0043161	proteasome-mediated ubiquitin-dependent protein catabolic process	1/64	302/31333	1.62	0.413082
GO:0051603	proteolysis involved in cellular protein catabolic process	1/64	317/31333	1.54	0.422819
GO:0006351	transcription, DNA-templated	1/64	338/31333	1.45	0.437343
GO:0030163	protein catabolic process	1/64	351/31333	1.39	0.441491
GO:0036211	protein modification process	1/64	354/31333	1.38	0.441491
GO:0006464	cellular protein modification process	1/64	376/31333	1.3	0.454783
GO:0006457	protein folding	1/64	387/31333	1.27	0.458515
GO:0044267	cellular protein metabolic process	1/64	445/31333	1.1	0.490104
GO:0006508	proteolysis	1/64	450/31333	1.09	0.490104
GO:0055114	oxidation-reduction process	1/64	458/31333	1.07	0.490104
GO:0019538	protein metabolic process	1/64	460/31333	1.06	0.490104
GO:0016567	protein ubiquitination	1/64	475/31333	1.03	0.494467
GO:0006355	regulation of transcription, DNA-templated	4/64	2108/31333	0.93	0.495785
GO:1901564	organonitrogen compound metabolic process	1/64	521/31333	0.94	0.511066
GO:0006511	ubiquitin-dependent protein catabolic process	1/64	593/31333	0.83	0.542488
GO:0044260	cellular macromolecule metabolic process	1/64	617/31333	0.79	0.548035
GO:0043412	macromolecule modification	1/64	914/31333	0.54	0.640294
GO:0043170	macromolecule metabolic process	1/64	1254/31333	0.39	0.678287
GO:0009987	cellular process	2/64	2094/31333	0.47	0.678287
GO:0006807	nitrogen compound metabolic process	1/64	1313/31333	0.37	0.678287
GO:0044238	primary metabolic process	1/64	1332/31333	0.37	0.678287
GO:0071704	organic substance metabolic process	1/64	1444/31333	0.34	0.678287
GO:0044237	cellular metabolic process	1/64	1471/31333	0.33	0.678287
GO:0008152	metabolic process	1/64	1561/31333	0.31	0.678287
