# Supplementary material for: Overexpression of the WRKY transcription factor gene NtWRKY65 enhances salt tolerance in tobacco (Nicotiana tabacum)
Source: BMC Plant Biol. 2024 Apr 24;24:326. doi: 10.1186/s12870-024-04966-0 (PMC11040801; doi:10.1186/s12870-024-04966-0)
Supplement: Supplementary file 5 — Supplementary Material 5 [file 12870_2024_4966_MOESM5_ESM.xlsx]

## Sheet: Sheet1
Table S4 Primers used for qRT-PCR
Gene_ID	Forward Primer (5' - 3')	Reverse Primer (5' - 3')
Nitab4.5_0005898g0010	TGGCTTGGAATGTGGTCGTGG	CTAGGCCCTGCATTGCAAGGG
Nitab4.5_0002630g0010	TAATGCCCAAGCATGTGTTTGG	CCTTGCTTGGCCAGAGTTATCC
Nitab4.5_0002712g0010	TCCGCATGGTACTGCAACTACG	TGTTGGTCACCTGACATACGCC
Nitab4.5_0004173g0010	TATGTCCGGTGACCAACAACCC	TCATGAGCGTACACATCAGGCC
Nitab4.5_0015635g0010	TGACGGGGAATACCACCACTGC	ACAGAGCTGGGATTGACCCTGC
Nitab4.5_0006529g0010	GTGCGTACAAGAAGATGCACGC	GTTACAAGCACGTGTTCGTGCG
Nitab4.5_0000048g0080	ATCATCTGAGTACTCCGGCAGC	ACCCCAGATGATATGACATCCG
Nitab4.5_0000381g0130	TTGGATATGATGGTGGGACCTG	ACAAATCTTCCCCCATTACACG
Nitab4.5_0002823g0010	GCCAATTTTGTCGGATTTTGGG	ATTTGGGAGCAGCTGCAGCTAG
Nitab4.5_0002731g0010	TGACGGGGAATACCACCACTGC	ACAGAGCTGGGATTGACCCTGC
Nitab4.5_0000586g0140	GGTCATCGTCGTCAACATCATC	CTCCAAATAGCATTGGCCTCTC
Nitab4.5_0007691g0010	TATGGGCAGTTTGACCGAGGTC	TCTGTCCATGCTGCTCGACCTC
